# Supplementary material for: Phenotypic Variation Patterns in Oecomys catherinae (Rodentia: Sigmodontinae): Craniodental Morphometric Analysis and Its Relationship with Latitudinal Variation in the Atlantic Forest and Cerrado Biomes
Source: Animals (Basel). 2025 Jul 26;15(15):2200. doi: 10.3390/ani15152200 (PMC12345570; doi:10.3390/ani15152200)
Supplement: Supplementary file 1 [file animals-15-02200-s001.zip]

Archive with 2 entries (2 files):
- animals-3722931_Table S1.xlsx
- animals-3722931_TableS2.pdf
