# Supplementary material for: Phenotypic Variation Patterns in Oecomys catherinae (Rodentia: Sigmodontinae): Craniodental Morphometric Analysis and Its Relationship with Latitudinal Variation in the Atlantic Forest and Cerrado Biomes
Source: Animals (Basel). 2025 Jul 26;15(15):2200. doi: 10.3390/ani15152200 (PMC12345570; doi:10.3390/ani15152200)
Supplement: Supplementary file 1 [file animals-15-02200-s001.zip › animals-3722931_Table S1.xlsx]

## Sheet: Planilha1
Table S1. Geographic location, sex and age classification of O. catherinae specimens.
Acronym	Locality	Species	Biome	Latitude S / Longitude W	Sex	Class Etaria
LBCE13528	Dianopólis, TO	O. catherinae	Cerrado	11°37′48″ S, 46°49′12″ W	Female	Class 3
LBCE6989	Serranópolis, GO	O. catherinae	Cerrado	18°18′36″ S, 51°57′36″ W	Female	Class 3
LBCE711	Sumidouro, RJ	O. catherinae	Atlantic Forest	22°3′0″ S, 42°40′48″ W	Female	Class 3
LBCE7451	Aporé, GO	O. catherinae	Cerrado	18°58′12″ S, 51°55′12″ W	Female	Class 2
LBCE7462	Aporé, GO	O. catherinae	Cerrado	18°58′12″ S, 51°55′12″ W	Male	Class 3
LBCE7483	Aporé, GO	O. catherinae	Cerrado	18°58′12″ S, 51°55′12″ W	Female	Class 3
LBCE8533	Aporé, GO	O. catherinae	Cerrado	18°58′12″ S, 51°55′12″ W	Female	Class 3
MN10792	Ilhéus, BA	O. catherinae	Atlantic Forest	14°48′0″ S, 39°3′0″ W	Male	Class 3
MN21996	Brasília, DF	O. catherinae	Cerrado	15°46′48″ S, 47°54′0″ W	Male	Class 3
MN22013	Brasília, DF	O. catherinae	Cerrado	15°46′48″ S, 47°54′0″ W	Male	Class 3
MN32746	Caldas Novas, GO—Fazenda Capão Da Serra	O. catherinae	Cerrado	17°51′0″ S, 48°39′36″ W	Female	Class 3
MN33479	Planaltina, GO—Reserva Biólogica de Água Emendadas	O. catherinae	Cerrado	15°34′12″ S, 47°36′36″ W	Male	Class 3
MN36621	Niquelandia, GO—Rio Tocantinzinho	O. catherinae	Cerrado	14°15′36″ S, 47°58′48″ W	Female	Class 3
MN4348	Anapólis, GO	O. catherinae	Cerrado	16°19′12″ S, 48°58′12″ W	Male	Class 3
MN63628	Guapimirim, RJ	O. catherinae	Atlantic Forest	22°31′48″ S, 42°58′48″ W	Male	Class 2
MN72737	Pirapetinga, MG	O. catherinae	Atlantic Forest	21°39′36″ S, 42°21′0″ W	Female	Class 2
MN74359	Guapimirim, RJ	O. catherinae	Atlantic Forest	22°31′48″ S, 42°58′48″ W	Female	Class 4
MN74360	Guapimirim, RJ	O. catherinae	Atlantic Forest	22°31′48″ S, 42°58′48″ W	Male	Class 5
MN74361	Guapimirim, RJ	O. catherinae	Atlantic Forest	22°31′48″ S, 42°58′48″ W	Male	Class 2
MN74362	Guapimirim, RJ	O. catherinae	Atlantic Forest	22°31′48″ S, 42°58′48″ W	Female	Class 4
MN74364	Cachoeiras de Macacu, RJ	O. catherinae	Atlantic Forest	22°28′12″ S, 42°39′0″ W	Female	Class 2
MN74367	Guapimirim, RJ	O. catherinae	Atlantic Forest	22°31′48″ S, 42°58′48″ W	Female	Class 2
MN74369	Guapimirim, RJ	O. catherinae	Atlantic Forest	22°31′48″ S, 42°58′48″ W	Male	Class 3
MN74370	Cachoeiras de Macacu, RJ	O. catherinae	Atlantic Forest	22°28′12″ S, 42°39′0″ W	Male	Class 4
MN74371	Cachoeiras de Macacu, RJ	O. catherinae	Atlantic Forest	22°28′12″ S, 42°39′0″ W	Male	Class 2
MN74372	Cachoeiras de Macacu, RJ	O. catherinae	Atlantic Forest	22°28′12″ S, 42°39′0″ W	Female	Class 3
MN74373	Cachoeiras de Macacu, RJ	O. catherinae	Atlantic Forest	22°28′12″ S, 42°39′0″ W	Male	Class 2
MN74374	Cachoeiras de Macacu, RJ	O. catherinae	Atlantic Forest	22°28′12″ S, 42°39′0″ W	Male	Class 3
MN74375	Ubatuba, SP	O. catherinae	Atlantic Forest	23°27′0″ S, 45°3′36″ W	Male	Class 3
MN74376	Ubatuba, SP	O. catherinae	Atlantic Forest	23°27′0″ S, 45°3′36″ W	Male	Class 3
MN74380	Ubatuba, SP	O. catherinae	Atlantic Forest	23°27′0″ S, 45°3′36″ W	Male	Class 2
MN74381	Ubatuba, SP	O. catherinae	Atlantic Forest	23°27′0″ S, 45°3′36″ W	Male	Class 3
MN75226	Guapimirim, RJ	O. catherinae	Atlantic Forest	22°31′48″ S, 42°58′48″ W	Female	Class 2
MN76638	Casimiro de Abreu, RJ—Fazenda União	O. catherinae	Atlantic Forest	22°29'03.8"S, 42°10'59.9"W	Female	Class 3
MN79852	Cachoeiras de Macacu, RJ	O. catherinae	Atlantic Forest	22°28′12″ S, 42°39′0″ W	Male	Class 3
MN79856	Cachoeiras de Macacu, RJ	O. catherinae	Atlantic Forest	22°28′12″ S, 42°39′0″ W	Male	Class 2
MN79857	Cachoeiras de Macacu, RJ	O. catherinae	Atlantic Forest	22°28′12″ S, 42°39′0″ W	Female	Class 3
MN9340	Ilhéus, BA	O. catherinae	Atlantic Forest	14°48′0″ S, 39°3′0″ W	Male	Class 4
LBCE8791	Dois Irmãos Do Buriti, MS	O. catherinae	Cerrado	20°40′48″ S, 55°17′24″ W	Female	Class 3
LBCE7496	Luziania, GO	O. catherinae	Cerrado	16°13′48″ S, 47°55′12″ W	Male	Class 2
CRB4023	Caiapônia, GO—Fazenda Mateiro	O. catherinae	Cerrado	16°57′0″ S, 51°49′12″ W	Male	Class 2
CRB4025	Caiapônia, GO—Fazenda Mateiro	O. catherinae	Cerrado	16°57′0″ S, 51°49′12″ W	Female	Class 2
CRB4028	Caiapônia, GO—Fazenda Mateiro	O. catherinae	Cerrado	16°57′0″ S, 51°49′12″ W	Female	Class 3
LBCE13389	Dianopólis, TO	O. catherinae	Cerrado	11°37′48″ S, 46°49′12″ W	Female	Class 3
LBCE13371	Dianopólis, TO	O. catherinae	Cerrado	11°37′48″ S, 46°49′12″ W	Male	Class 2
